# Supplementary material for: Wood-Inhabiting Beetles in Low Stumps, High Stumps and Logs on Boreal Clear-Cuts: Implications for Dead Wood Management
Source: PLoS One. 2015 Mar 10;10(3):e0118896. doi: 10.1371/journal.pone.0118896 (PMC4355491; doi:10.1371/journal.pone.0118896)
Supplement: S1 Table — Species are ordered taxonomically according to Catalogus Coleopterorum Sueciae. Abbreviations for 1. nutritional ecology: D = detritus feeder; F = fungivore; H = herbivore; P = predator; W = wood-borer (for references see details under the species list), 2. saproxylic group: SxF = facultatively saproxylic; SxO = obligate saproxylic is according to the saproxylic data base (http://www.saproxylic.org) and 3. red list class: DD = data deficient; NT = nearly threatened; VU = vulnerable is are according to Gärdenfors (2010). (XLSX) [file pone.0118896.s001.xlsx]

## Sheet: Appendix 1A
S1 Table. The frequency distribution, saproxylic group, nutritional ecology and red list class of the all the saproxylic beetles caught during the three sampling years 2006, 2007 and 2009.
						2006				2007				2009
	Species	Saproxylic group	Nutritional ecology	Redlist class	High stump	Log	Low stump	1	High stump	Log	Low stump	2	High stump	Log	Low stump	3
Histeridae
	Plegaderus vulneratus	SxO	P		1
	Platysoma minus	SxO	P	NT		4				1	1			2
Ptiliidae
	Pteryx suturalis	SxO	F				4							1	1
Leiodidae
	Anisotoma axillaris	SxO	F				2			2	41			3	11
	Anisotoma castanea	SxO	F				1				3			1	3
	Anisotoma glabra	SxO	F				3			1	2		2	1	3
	Agathidium mandibulare	SxF	F	NT									1	1
	Agathidium rotundatum	SxF	F				2						1		3
	Agathidium nigrinum	SxF	F	NT			1
	Agathidium seminulum	SxF	F								4			1
Scydmaenidae
	Eutheia linearis	SxF	P										1	1
	Nevraphes perssoni	SxF	?D	VU									1
	Stenichnus bicolor	SxF	P		6	1			1				1		1
	Microscydmus minimus	SxO	P							1				1
	Scydmaenus hellwigii	SxF	P										1
Staphylinidae
	Acrulia inflata	SxF	?F							2				2
	Phyllodrepa linearis	SxO	?F,?P			1
	Phloeonomus sjoebergi	SxO	?P		1
	Deliphrum tectum	SxF	?P				2
	Acidota crenata	SxF	P												2
	Anthophagus caraboides	SxF	?P								1			2
	Coryphium angusticolle	SxF	D						2
	Bibloporus bicolor	SxO	P		3	2	3		1		2				2
	Euplectus nanus	SxF	P			1
	Euplectus piceus	SxF	P								1			2
	Euplectus punctatus	SxO	P		7	1	6		2	1	7		1	1	2
	Euplectus mutator	SxO	P										1
	Tyrus mucronatus	SxF	?F			1				3	1			2	1
	Lordithon lunulatus	SxF	P						1
	Bolitobius cingulatus	SxF	?P			1
	Sepedophilus littoreus	SxF	F		1	3	2			1	1
	Sepedophilus testaceus	SxF	F								1
	Sepedophilus constans	SxF	F							1
	Sepedophilus immaculatus	SxF	F							1
	Oxypoda alternans	SxF	?F		1						4				1
	Oxypoda annularis	SxF	?F							2
	Ischnoglossa elegantula	SxF	?F		2	2			1	1
	Thyasophila wockii	SxO	?P			1
	Phloeopora concolor	SxO	P		1
	Dadobia immersa	SxO	?F		2	2	2			2				1
	Atheta sg. Microdota subtilis	SxF	?F,?D,P						1
	Atheta sg. Alaobia sodalis	SxF	F,?D, P								1			2	4
	Atheta sg. Alaobia gagatina	SxF	?F,?D,P							1
	Atheta sg. Alaobia pandionis	SxO	?F,?D,P	NT			1
	Atheta sg. Dimetrota aeneipennis	SxF	?F,?D,P			1
	Atheta sg. Atheta pilicornis	SxF	?F,?D,P							1
	Atheta sg. Atheta euryptera	SxF	?F,?D,P							1
	Atheta sg. Atheta harwoodi	SxF	?F,?D,P						1
	Dinaraea angustula	SxF	?F											1	1
	Dinaraea linearis	SxO	?F						1		1
	Dinaraea arcana	SxO	?F		2
	Gyrophaena affinis	SxF	F				1
	Gyrophaena angustata	SxO	F				1			7				3	1
	Gyrophaena strictula	SxO	F			10	3			5
	Gyrophaena boleti	SxO	F						1	1
	Bolitochara pulchra	SxF	?F,F			4				1	2			2
	Leptusa pulchella	SxO	?F			1			1		2			1	1
	Leptusa fumida	SxO	?F			2	2				1
	Placusa atrata	SxO	?P		1
	Holobus flavicornis	SxF	P				1				2
	Scaphisoma agaricinum	SxF	F		3	105	43		5	34	27			16	17
	Scaphisoma subalpinum	SxF	F											2
	Nudobius lentus	SxO	P		1
	Atrecus pilicornis	SxO	P		1
	Atrecus affinis	SxO	P								1
	Atrecus longiceps	SxO	P						1
	Gabrius expectatus	SxF	P		1	2	1			1	2			2	1
	Gabrius bescidicus	SxF	?P	DD			1
	Quedius maurus	SxO	?P						1
	Quedius xanthopus	SxF	?P						1
	Quedius plagiatus	SxO	P		2	2
Scarabaeidae
	Protaetia cuprea	SxF	D				3						1	1	5
Buprestidae
	Buprestis rustica	SxO	W								2
	Anthaxia quadripunctata	SxO	C		2				1
Elateridae
	Lacon conspersus	SxO	P	NT		1				2				1
	Lacon fasciatus	SxO	P	NT	2	3	2		3	7				1
	Harminius undulatus	SxO	P,W	NT							1
	Denticollis linearis	SxO	P,W			1					5				3
	Selatosomus impressus	SxF	P						1						1
	Ampedus balteatus	SxO	P,W		1	1			6	1	6		4	1	3
	Ampedus tristis	SxO	P,W		11	48	21		67	133	59		17	25	20
	Ampedus nigrinus	SxO	P,W		9	1	3		16		5		8		1
	Melanotus castanipes	SxO	P,W		2		2		5		7		8	2	4
Lycidae
	Dictyoptera aurora	SxO	P				2
	Lygistopterus sanguineus	SxO	P				1								2
Cantharidae
	Absidia schoenherri	SxO	P			2	1		6	1	1		3		3
	Malthinus frontalis	SxO	H,P						1
	Malthodes fuscus	SxO	P		17				4		2
	Malthodes guttifer	SxO	P		1
	Malthodes mysticus	SxO	?P										1
	Malthodes brevicollis	SxO	H,P						1
Dermestidae
	Globicornis emarginata	SxO	D			1	1				7				1
	Megatoma undata	SxF	P										1
Anobiidae
	Ptinus villiger	SxF	?C								1
	Ptinus subpilosus	SxO	C											1	1
	Hadrobregmus pertinax	SxO	W						6	3	9				1
	Stagetus borealis	SxO	F,W	NT										1
	Dorcatoma dresdensis	SxO	F		1
Trogossitidae
	Peltis grossa	SxO	F	VU					1
	Ostoma ferruginea	SxO	F											2
Melyridae
	Dasytes niger	SxO	P		16	3	6		5	7	21		12	10	10
	Dasytes plumbeus	SxO	?P								1		1
	Nepachys cardiacae	SxO	P		1		1		11	6			11	7	4
Sphindidae
	Sphindus dubius	SxF	F			2	1		1		4			1	1
	Aspidiphorus orbiculatus	SxF	F				3								1
	Epuraea marseuli	SxO	D,F			1
	Epuraea unicolor	SxF	D,F											1
	Epuraea variegata	SxO	F			8				4				2	1
	Epuraea silacea	SxO	F										1
Monotomidae
	Rhizophagus ferrugineus	SxO	P				1
	Rhizophagus dispar	SxF	P		1	1	3		3	2
	Rhizophagus nitidulus	SxO	P							2
Silvanidae
	Dendrophagus crenatus	SxO	F			2
Cucujidae
	Pediacus fuscus	SxO	F						2				1	2
Laemophloeidae
	Cryptolestes abietis	SxO	P							1
Cryptophagidae
	Pteryngium crenatum	SxO	F										1
	Micrambe abietis	SxF	F												1
	Cryptophagus quadrihamatus	SxO	F	VU					1
	Cryptophagus lapponicus	SxF	?		1
	Cryptophagus tubercolosus	SxF	F				1
	Cryptophagus confusus	SxO	F										1
	Cryptophagus setulosus	SxF	F			1					2
	Atomaria turgida	SxF	?											1
	Atomaria subangulata	SxO	F			5				13	3			10
	Atomaria bella	SxO	F			8	2			3	1			13	2
	Atomaria longicornis	SxF	F			1
Erotylidae
	Dacne bipustulata	SxO	F		5	1	1			1	2
Cerylonidae
	Cerylon histeroides	SxO	F		8	4	8		3	3	2			1	5
	Cerylon ferrugineum	SxO	F		2	1				4	3			2
Latridiidae
	Latridius consimilis	SxF	F		2
	Latridius nidicola	SxF	F				1
	Enicmus fungicola	SxO	F								3
	Enicmus rugosus	SxO	F		9	1	37		12	7	30		9	8	9
	Dienerella filum	SxF	F		1	1
	Corticaria serrata	SxF	F											1
	Corticaria orbicollis	SxO	F			1					2		2		3
	Corticaria abietorum	SxF	F										1		1
	Corticaria interstitialis	SxF	F	NT		1			1	3					2
	Corticaria rubripes	SxF	F		1	1			3	1					1
	Corticaria polypori	SxO	F	NT										2
	Corticaria longicollis	SxF	F		3	2							2	3	2
	Cortinicara gibbosa	SxF	F		1										1
	Corticarina similata	SxF	F											1
	Corticarina obfuscata	SxF	F												1
	Corticarina fuscula	SxF	F								3				1
Mycetophagidae
	Mycetophagus fulvicollis	SxO	F	NT					1
Ciidae
	Cis comptus	SxO	F		1				1				5	1
	Cis hispidus	SxO	F				2							1
	Cis boleti	SxO	F		1		3			1					1
	Cis punctulatus	SxO	F		8				3	7	1
	Cis dentatus	SxO	?	NT	1
	Ennearthron cornutum	SxO	F										1	1
	Ennearthron laricinum	SxO	F	NT	1
	Orthocis linearis	SxO	F										1
	Hadreule elongatula	SxO	F						2				1
	Sulcacis fronticornis	SxO	?											1
	Ropalodontus strandi	SxO	F						1
Melandryidae
	Hallomenus axillaris	SxO	F	NT										1
	Abdera triguttata	SxO	F		17				3		1		14
	Xylita laevigata	SxO	F		3				13				5
	Zilora ferruginea	SxO	F	NT	3				1
Mordellidae
	Curtimorda maculosa	SxO	F			24	4			80	1			42	6
Zopheridae
	Lasconotus jelskii	SxO	P	VU		3
Oedemeridae
	Calopus serraticornis	SxO	?						1
Salpingidae
	Sphaeriestes stockmanni	SxO	P				1
	Salpingus ruficollis	SxO	P						1				1
Aderidae
	Euglenes pygmaeus	SxO	F		2	1	1			1	1			2
Scraptiidae
	Anaspis bohemica	SxO	P			6			1	9	2			2
	Anaspis frontalis	SxO	P						2
	Anaspis marginicollis	SxO	P		22	2	1		46	1	42		2
	Anaspis arctica	SxO	P						2		2
	Anaspis rufilabris	SxO	P		28		1						84	9	28
Cerambycidae
	Asemum striatum	SxO	C,W		1		11		5		27				5
	Tetropium fuscum	SxO	C						12		10
	Rhagium inquisitor	SxO	C,W											1	1
	Oxymirus cursor	SxO	W								1				2
	Anastrangalia reyi	SxO	W						2				5
	Lepturobosca virens	SxO	W								2				4
	Judolia sexmaculata	SxO	C,W				1								2
	Molorchus minor	SxO	C,W		1
	Callidium coriaceum	SxO	C,W		5
Curculionidae
	Rhyncolus ater	SxO	W		1
	Rhyncolus sculpturatus	SxO	W							2			1		1
	Hylobius abietis	SxO	C,W		4					1
	Pissodes harcyniae	SxO	?						1
	Hylurgops palliatus	SxO	C											1
	Hylastes cunicularius	SxO	C		2	3	2		1		1
	Polygraphus punctifrons	SxO	C		1
	Orthotomicus laricis	SxO	C			1
	Dryocoetes autographus	SxO	C			11	3				4				1
	Crypturgus subcribrosus	SxO	C			2
	Crypturgus cinereus	SxO	C				10
	Crypturgus pusillus	SxO	C		49	59	2		7	52	4		9	56
	Crypturgus hispidulus	SxO	C				1							1	1
	Cryphalus saltuarius	SxO	?											1
	Abundance	2670	1028(F), 1132(P)	60	284	362	226	0	287	429	389	0	224	271	198
	Species richness	195	76(F), 60(P)	20	58	57	55	0	58	51	61	0	40	62	57
	Unique species per substrate and year	-	-	-	26	23	24		25	18	22		16	27	21
					High stump	Log	Low stump
	Species per substrate				72	50	62
	Unique species per substrate				48	34	27
					2006	2007	2009
	Species per year				67	73	67
	Unique species per year				36	35	31
	D, detritus feeder; F fungivore; H, herbivore; P, predator; W, wood-borer
	SxF, Facultatively saproxylic; SxO, Obligate saproxylic
	DD, Data deficient; NT, Nearly threatened; VU, Vulnerable
	* The species is included in the analysis of nutritional subgroups
	Burakowski B., Mroczkowski, M. Stefańska J., 1985. Beetles (Coleoptera), Buprestoidea, Elateroidea and Cantharoidea.
	The Catalogue of Polish Fauna. Warszawa. 401 pp. (In Polish).
	Ehnström, B & Holmer, M., 2007. Nationalnyckeln till Sveriges flora och fauna. Skalbaggar: Långhorningar. Coleoptera:
	Cerambycidae. Artdatabanken. Uppsala. 298 pp. (In Swedish).
	Good, J.A., Giller, P.S., 1991. The diet of predatory Staphylinid beetles - A review of records. Entomol. Mon. Mag. 127, 77-90.
	Gärdenfors, U., 2010. The 2010 red list of Swedish species. Artdatabanken, Uppsala. 590 pp.
	Hansen, V., 1954. Biller XV. Rovbiller 3. del. Danmarks Fauna Vol. 59. G.E.C. Gads Forlag, Kobenhavn. 499 pp. (In Danish).
	Horion, A., 1961. Faunistik der mitteleuropaischen Kafer. Band VIII: Clavicornia. 2. Teil (Thorictidae bis Cisidae) Teredilia
	Coccinellidae. Uberlingen-Bodensee. 375 pp. (In German).
	Klimaszewski, J., 1984. A revision of the genus Aleochara Gravenhorst in America north of Mexico (Coleoptera: Staphylinidae,
	Aleocharinae). Mem. Entomol. Soc. Can. 129: 1-211.
	Koch, K.C., 1989. Die Käfer Mitteleuropas: Ökologie. Bd 1. Goecke & Evers, Krefeld, Germany. (In Germam).
	Koch, K.C., 1989. Die Käfer Mitteleuropas: Ökologie. Bd 2. Goecke & Evers, Krefeld, Germany. (In German).
	Koch, K.C., 1992. Die Käfer Mitteleuropas: Ökologie. Bd 3. Goecke & Evers, Krefeld, Germany. (In German).
	Lindroth. C.H., 1992. Ground beetles (Carabidae) of Fennoscandia - A zoogeographic study. Part I. Specific knowledge
	regarding the species. Intercept Ltd, Andover. 656 pp.
	Nilsson, A., 1996. Aquatic Insects of North Europe. A Taxonomic Handbook. Volume 1. Apollo Books, Stenstrup. 274 pp.
	Palm, T., 1968. Svensk insektfauna. 9, Skalbaggar. Coleoptera. Kortvingar: Fam. Staphylinidae, H. 5, Underfam. Aleocharinae
	(Deinopsis-Trichomicra). Entomologiska föreningen, Stockholm. (In Swedish).
	Palm, T., 1970. Svensk insektfauna. 9, Skalbaggar. Coleoptera. Kortvingar: Fam. Staphylinidae, H. 6, Underfam. Aleocharinae
	(Atheta). Entomologiska Föreningen, Stockholm. (In Swedish).
	Traugott. M., 2006. Habitat use and activity patterns of larval and adult Cantharis beetles in arable land. Eur. J. Soil Biol.
	42, 82-88.
